# Supplementary material for: What We Learned about the Feasibility of Gene Electrotransfer for Vaccination on a Model of COVID-19 Vaccine
Source: Pharmaceutics. 2023 Jul 19;15(7):1981. doi: 10.3390/pharmaceutics15071981 (PMC10385748; doi:10.3390/pharmaceutics15071981)
Supplement: Supplementary file 1 [file pharmaceutics-15-01981-s001.zip]

Archive with 1 entries (1 files):
- pharmaceutics-2456907-supplementary.pdf
